# Supplementary material for: Targeting of Janus Kinases Limits Pro-Inflammatory but Also Immunosuppressive Circuits in the Crosstalk between Synovial Fibroblasts and Lymphocytes
Source: Biomedicines. 2021 Oct 8;9(10):1413. doi: 10.3390/biomedicines9101413 (PMC8533088; doi:10.3390/biomedicines9101413)
Supplement: Supplementary file 1 [file biomedicines-09-01413-s001.zip]

Archive with 1 entries (1 files):
- biomedicines-1381186-supplementary.pdf
